# Supplementary material for: Quantitative Tomographic Analysis as a Prognostic Tool in Connective Tissue Disease-Associated Interstitial Lung Disease
Source: Diagnostics (Basel). 2026 May 7;16(10):1413. doi: 10.3390/diagnostics16101413 (PMC13205909; doi:10.3390/diagnostics16101413)
Supplement: Supplementary file 1 [file diagnostics-16-01413-s001.zip]

Archive with 1 entries (1 files):
- diagnostics-4174844-supplementary.pdf
